# Supplementary material for: Spinal motor evoked responses elicited by transcutaneous spinal cord stimulation in chronic stroke: Correlation between spinal cord excitability, demographic characteristics, and functional outcomes
Source: PLoS One. 2024 Nov 21;19(11):e0312183. doi: 10.1371/journal.pone.0312183 (PMC11581260; doi:10.1371/journal.pone.0312183)
Supplement: S2 File — (XLSX) [file pone.0312183.s002.xlsx]

## Sheet: Sheet1
Subject	MuscleParetic	RMT	P2P_RMT	CommonRMT	P2P_CommonRMT	MaxIntensity	P2P_atMax
1	NPHAM	80	0.182036	130	0.973381	130	0.973381
1	PHAM	70	0.292241	130	1.43644	130	1.43644
1	NPMG	130	0.102278	130	0.102278	130	0.102278
1	PMG	80	0.0695724	130	0.138245	130	0.138245
1	NPRF	110	0.0740943	130	0.109298	130	0.109298
1	PRF	80	0.164579	130	1.90878	130	1.90878
1	NPTA	90	0.128908	130	0.249623	130	0.249623
1	PTA	80	0.0856187	130	0.296795	130	0.296795
2	NPHAM			90	0.0251695
2	PHAM	80	0.521706	90	0.936339	100	1.19938
2	NPMG	90	0.127667	90	0.127667	100	0.531561
2	PMG	70	0.862327	90	6.40482	100	7.00991
2	NPRF			90	0.0157376
2	PRF	90	0.0639944	90	0.0639944	100	0.0896062
2	NPTA			90	0.0228222
2	PTA	70	0.0552296	90	0.30861	100	0.413552
3	NPHAM	90	0.0917969	100	0.299136	100	0.299136
3	PHAM	90	0.269389	100	0.582729	100	0.582729
3	NPMG			100	0.0449127
3	PMG	90	0.078262	100	0.191758	100	0.191758
3	NPRF	90	0.302271	100	1.11573	100	1.11573
3	PRF	90	0.20448	100	0.962887	100	0.962887
3	NPTA	100	0.168091	100	0.168091	100	0.168091
3	PTA	90	0.0828113	100	0.0995929	100	0.0995929
4	NPHAM	90	0.0883637	120	2.95794	200	5.03582
4	PHAM	80	0.335836	120	5.0843	200	4.88151
4	NPMG	100	0.0731625	120	0.851288	200	1.44888
4	PMG	90	0.595535	120	2.56045	200	3.18105
4	NPRF	110	0.0613744	120	0.0954854	200	0.955104
4	PRF	90	0.101645	120	1.39161	200	6.29905
4	NPTA	120	0.0871089	120	0.0871089	200	0.545651
4	PTA	100	0.0768496	120	0.683806	200	2.1971
5	NPHAM			70	0.0211225
5	PHAM	70	0.0894672	70	0.0894672	70	0.0894672
5	NPMG			70	0.011623
5	PMG	50	0.0645626	70	0.496759	70	0.496759
5	NPRF	50	0.10004	70	0.16728	70	0.16728
5	PRF	50	0.097572	70	0.224703	70	0.224703
5	NPTA	40	0.0659014	70	0.0826401	70	0.0826401
5	PTA	70	0.189818	70	0.189818	70	0.189818
6	NPHAM	50	0.291542	80	2.76882	170	2.18015
6	PHAM	60	0.06257	80	0.33697	170	1.07343
6	NPMG	40	0.20871	80	0.767678	170	0.929059
6	PMG	50	0.311251	80	2.25563	170	2.32661
6	NPRF	60	0.0759296	80	0.137645	170	4.03714
6	PRF	80	0.0514571	80	0.0514571	170	1.21031
6	NPTA	40	0.17777	80	0.629217	170	0.990703
6	PTA	50	0.106183	80	0.756033	170	1.13707
7	NPHAM	70	0.10236	90	0.252266	120	0.621431
7	PHAM	60	2.2279	90	4.3531	120	4.53345
7	NPMG	80	0.16335	90	0.168903	120	0.154717
7	PMG	70	2.66148	90	3.22775	120	4.08008
7	NPRF	90	0.0772535	90	0.0772535	120	0.0986053
7	PRF	60	0.260028	90	2.38994	120	3.57789
7	NPTA	70	0.136514	90	0.191542	120	0.238244
7	PTA	70	0.158523	90	0.701002	120	1.6297
8	NPHAM	40	0.245848	60	1.33152	140	2.16068
8	PHAM	50	0.666712	60	1.94157	140	2.47136
8	NPMG	50	0.105191	60	1.36602	140	4.9242
8	PMG	40	0.0676452	60	0.917821	140	1.81427
8	NPRF	60	0.203368	60	0.203368	140	3.20524
8	PRF	50	0.076257	60	0.606938	140	3.21623
8	NPTA	50	0.0439252	60	0.581134	140	1.3972
8	PTA	50	0.403711	60	0.627949	140	1.05827
9	NPHAM	100	0.0506015	160	0.195439	220	0.500431
9	PHAM	120	0.0570412	160	0.170247	220	0.458815
9	NPMG	160	0.198324	160	0.198324	220	0.277467
9	PMG	160	0.0482561	160	0.0482561	220	0.144513
9	NPRF	150	0.126947	160	0.125528	220	0.401896
9	PRF	130	0.0612312	160	0.219385	220	0.588996
9	NPTA	150	0.104846	160	0.125839	220	0.18728
9	PTA	120	0.070573	160	0.135746	220	0.226899
10	NPHAM	110	0.273332	130	1.11245	160	2.1279
10	PHAM	90	0.170228	130	3.04509	160	4.20444
10	NPMG	120	0.132675	130	0.446577	160	1.29464
10	PMG	90	0.268163	130	1.06282	160	2.00574
10	NPRF	130	0.13136	130	0.13136	160	0.235183
10	PRF	100	0.0909662	130	0.260625	160	0.545323
10	NPTA	90	0.0388299	130	0.13466	160	0.434108
10	PTA	80	0.0780238	130	0.544499	160	0.920662
11	NPHAM	50	0.089611	100	1.93069	100	1.93069
11	PHAM	40	0.11061	100	4.48909	100	4.48909
11	NPMG	50	0.387484	100	0.839253	100	0.839253
11	PMG	40	0.0525067	100	2.06158	100	2.06158
11	NPRF	100	0.0568142	100	0.0568142	100	0.0568142
11	PRF	60	0.0638265	100	1.17728	100	1.17728
11	NPTA	60	0.112538	100	0.191179	100	0.191179
11	PTA	50	0.264953	100	0.685102	100	0.685102
12	NPHAM	70	0.150201	110	1.74453	170	1.21965
12	PHAM	70	0.0690423	110	1.25279	170	2.55988
12	NPMG	80	0.0681277	110	0.295359	170	0.500364
12	PMG	80	0.086747	110	0.661261	170	0.9952
12	NPRF	80	0.0557886	110	0.164832	170	1.30048
12	PRF	100	0.0552601	110	0.069357	170	0.554983
12	NPTA	90	0.0778085	110	0.173982	170	0.3493
12	PTA	110	0.0738519	110	0.0738519	170	0.189202
13	NPHAM	100	0.48545	100	0.48545	160	2.30976
13	PHAM	60	0.115534	100	1.83123	160	1.98699
13	NPMG	80	0.0708039	100	0.206732	160	0.888359
13	PMG	70	0.0684525	100	0.283127	160	1.99741
13	NPRF	100	0.1152	100	0.191999	160	1.91101
13	PRF	80	0.0896087	100	0.226213	160	2.13164
13	NPTA	90	0.109605	100	0.279883	160	1.68441
13	PTA	80	0.121615	100	0.181051	160	1.09951
14	NPHAM	60	0.0810109	60	0.0810109	60	0.0810109
14	PHAM	50	0.359353	60	1.58769	60	1.58769
14	NPMG			60	0.0511296
14	PMG	50	0.462812	60	1.16848	60	1.16848
14	NPRF
14	PRF	60	0.465821	60	0.465821	60	0.465821
14	NPTA	40	0.0605101	60	0.109084	60	0.109084
14	PTA	50	0.109998	60	0.243555	60	0.243555
15	NPHAM			130	0.0252192
15	PHAM	100	0.0493909	130	0.391921	140	0.971093
15	NPMG			130	0.0208791
15	PMG	130	0.0586104	130	0.0586104	140	0.0850798
15	NPRF	120	0.208762	130	0.239288	140	0.250009
15	PRF			130	0.139884
15	NPTA	90	0.075886	130	0.0739682	140	0.10144
15	PTA	110	0.0738715
